# Supplementary material for: Dissecting the sterility phenotype in gene edited Drosophila suzukii pgSIT males
Source: Sci Rep. 2025 Jan 31;15:3903. doi: 10.1038/s41598-025-88598-w (PMC11785727; doi:10.1038/s41598-025-88598-w)
Supplement: Supplementary file 2 — Supplementary Material 2 [file 41598_2025_88598_MOESM2_ESM.xlsx]

## Sheet: Supplemental Table S1
Supplemental Table S1. Raw offspring count data for fertility assessments.
Cross #	1.1		1.2		1.3		2.1				2.2				2.3				3.1				3.2				3.3				4.1				4.2				4.3
Cross	WT ♂︎ x WT ♀︎		WT ♂︎ x WT ♀︎		WT ♂︎ x WT ♀︎		Cas9 ♂︎ x WT ♀︎				Cas9 ♂︎ x WT ♀︎				Cas9 ♂︎ x WT ♀︎				V19B ♂︎ x WT ♀︎				V19B ♂︎ x WT ♀︎				V19B ♂︎ x WT ♀︎				pgSIT ♂︎ x WT ♀︎				pgSIT ♂︎ x WT ♀︎				pgSIT ♂︎ x WT ♀︎
Outcross Date	2024-05-23		2024-05-23		2024-05-23		2024-05-23				2024-05-23				2024-05-23				2024-05-23				2024-05-23				2024-05-23				2024-06-17				2024-06-17				2024-06-17
Vial Flip #1	2024-05-26		2024-05-26		2024-05-26		2024-05-26				2024-05-26				2024-05-26				2024-05-26				2024-05-26				2024-05-26				2024-06-19				2024-06-19				2024-06-19
Vial Flip #2	2024-05-29		2024-05-29		2024-05-29		2024-05-29				2024-05-29				2024-05-29				2024-05-29				2024-05-29				2024-05-29				2024-06-22				2024-06-22				2024-06-22
Vial Flip #3	2024-06-01		2024-06-01		2024-06-01		2024-06-01				2024-06-01				2024-06-01				2024-06-01				2024-06-01				2024-06-01				2024-06-25				2024-06-25				2024-06-25
Vial Flip #4	2024-06-04		2024-06-04		2024-06-04		2024-06-04				2024-06-04				2024-06-04				2024-06-04				2024-06-04				2024-06-04				2024-06-28				2024-06-28				2024-06-28
Vial Flip #5	2024-06-07		2024-06-07		2024-06-07		2024-06-07				2024-06-07				2024-06-07				2024-06-07				2024-06-07				2024-06-07				2024-07-01				2024-07-01				2024-07-01
Vial Flip #6	2024-06-10		2024-06-10		2024-06-10		2024-06-10				2024-06-10				2024-06-10				2024-06-10				2024-06-10				2024-06-10				2024-07-03				2024-07-03				2024-07-03
Vial Flip #7	2024-06-13		2024-06-13		2024-06-13		2024-06-13				2024-06-13				2024-06-13				2024-06-13				2024-06-13				2024-06-13				2024-07-06				2024-07-06				2024-07-06
Cross #	1.1		1.2		1.3		2.1				2.2				2.3				3.1				3.2				3.3				4.1				4.2				4.3
Sex	Female	Male	Female	Male	Female	Male	Female		Male		Female		Male		Female		Male		Female		Male		Female		Male		Female		Male		Female		Male		Female		Male		Female		Male
Fluorescence	WT		WT		WT		WT	RFP	WT	RFP	WT	RFP	WT	RFP	WT	RFP	WT	RFP	WT	GFP	WT	GFP	WT	GFP	WT	GFP	WT	GFP	WT	GFP	WT	RFP/GFP	WT	RFP/GFP	WT	RFP/GFP	WT	RFP/GFP	WT	RFP/GFP	WT	RFP/GFP
Vial #1 Offspring (5/23, 6/17)	3	4	3	1	9	6	2		3		1		1		4		0		2		0		3		3		1		0		0	0	0	0	0	0	0	0	0	0	0	0
Vial #2 Offspring (5/26, 6/19)	26	26	21	26	31	22	10	6	13	3	8	17	6	11	11	19	4	10	8	20	13	12	17	8	6	9	10	2	7	2	0	0	0	0	0	0	0	0	0	0	0	0
Vial #3 Offspring (5/29, 6/22)	20	18	32	25	26	22	12	18	4	14	10	16	6	8	6	15	6	12	9	10	9	15	15	19	11	23	6	13	5	13	0	0	0	0	0	0	0	0	0	0	0	0
Vial #4 Offspring (6/1, 6/25)	22	21	31	23	27	18	8	17	8	11	9	11	5	12	13	18	13	17	13	14	9	21	10	17	6	20	4	21	5	15	0	0	0	0	0	0	0	0	0	0	0	0
Vial #5 Offspring (6/4, 6/28)	15	20	26	16	13	21	4	14	6	11	9	4	13	6	9	15	4	14	8	10	3	24	15	13	8	17	5	8	5	13	0	0	0	0	0	0	0	0	0	0	0	0
Vial #6 Offspring (6/7, 7/1)	22	17	22	13	21	27	6	6	4	6	3	10	11	3	13	25	12	15	7	9	8	12	7	16	7	14	10	11	5	11	0	0	0	0	0	0	0	0	0	0	0	0
Vial #7 Offspring (6/10, 7/3)	15	13	20	14	18	24	3	10	3	5	5	7	12	9	12	23	9	17	3	16	7	10	8	13	13	16	6	9	7	12	0	0	0	0	0	0	0	0	0	0	0	0
Vial #8 Offspring (6/13, 7/6)	15	17	29	16	13	13	3	9	5	15	7	12	11	8	12	10	9	13	10	20	4	14	6	8	9	10	5	23	4	15	0	0	0	0	0	0	0	0	0	0	0	0
Fluorescence Total	214		239		243		36	74	30	62	43	60	58	46	65	106	53	88	50	79	40	96	61	86	54	100	36	85	31	79	0	0	0	0	0	0	0	0	0	0	0	0
Sex Total	112	110	163	108	127	131	112		95		104		105		175		141		131		136		150		157		122		110		0		0		0		0		0		0
Overall Total	274		318		311		239				251				360				320				347				253				0				0				0

## Sheet: Supplemental Table S2
Supplemental Table S2. Raw offspring count data for female re-mating assessments.
Cross #	1.1		1.2		1.3		2.1		2.2		2.3		3.1		3.2		3.3		4.1		4.2		4.3		5.1		5.2		5.3
Cross	pgSIT ♂︎ x WT ♀︎ x WT ♂︎		pgSIT ♂︎ x WT ♀︎ x WT ♂︎		pgSIT ♂︎ x WT ♀︎ x WT ♂︎		WT ♂︎ x WT ♀︎ x pgSIT ♂︎		WT ♂︎ x WT ♀︎ x pgSIT ♂︎		WT ♂︎ x WT ♀︎ x pgSIT ♂︎		WT ♂︎ x WT ♀︎		WT ♂︎ x WT ♀︎		WT ♂︎ x WT ♀︎		WT ♀︎		WT ♀︎		WT ♀︎		WT ♀︎		WT ♀︎		WT ♀︎
Outcross Date	2024-06-17		2024-06-17		2024-06-17		2024-06-30		2024-06-30		2024-06-30		2024-06-17		2024-06-17		2024-06-17		2024-06-17		2024-06-17		2024-06-17		2024-06-30		2024-06-30		2024-06-30
Vial Flip #1	2024-06-19		2024-06-19		2024-06-19		2021-07-04		2021-07-04		2021-07-04		2024-06-19		2024-06-19		2024-06-19		2024-06-19		2024-06-19		2024-06-19		2024-07-04		2024-07-04		2024-07-04
Vial Flip #2	**6/24/24		**6/24/24		**6/24/24		**7/7/24		**7/7/24		**7/7/24		**6/24/2024		**6/24/2024		**6/24/2024		**6/24/2024		**6/24/2024		**6/24/2024		**7/7/24		**7/7/24		**7/7/24
Vial Flip #3	2024-06-27		2024-06-27		2024-06-27		2024-07-10		2024-07-10		2024-07-10		2024-06-27		2024-06-27		2024-06-27		2024-06-27		2024-06-27		2024-06-27		2024-07-10		2024-07-10		2024-07-10
Vial Flip #4	2024-06-30		2024-06-30		2024-06-30		2024-07-13		2024-07-13		2024-07-13		2024-06-30		2024-06-30		2024-06-30		2024-06-30		2024-06-30		2024-06-30		2024-07-13		2024-07-13		2024-07-13
Vial Flip #5	2024-07-03		2024-07-03		2024-07-03		2024-07-16		2024-07-16		2024-07-16		2024-07-03		2024-07-03		2024-07-03		2024-07-03		2024-07-03		2024-07-03		2024-07-16		2024-07-16		2024-07-16
Vial Flip #6	2024-07-06		2024-07-06		2024-07-06		2024-07-20		2024-07-20		2024-07-20		2024-07-06		2024-07-06		2024-07-06		2024-07-06		2024-07-06		2024-07-06		2024-07-20		2024-07-20		2024-07-20
Cross #	1.1		1.2		1.3		2.1		2.2		2.3		3.1		3.2		3.3		4.1		4.2		4.3		5.1		5.2		5.3
Sex	Female	Male	Female	Male	Female	Male	Female	Male	Female	Male	Female	Male	Female	Male	Female	Male	Female	Male	Female	Male	Female	Male	Female	Male	Female	Male	Female	Male	Female	Male
Outcross Date Offspring (6/17, 30)	0	0	0	0	0	0	3	3	5	4	5	5	1	2	3	1	1	1	0	0	0	0	0	0	0	0	0	0	0	0
Flip #1 Offspring (6/19, 7/4)	0	0	0	0	0	0	5	10	12	6	12	10	20	24	26	18	23	17	0	0	0	0	0	0	0	0	0	0	0	0
Flip #2 Offspring (6/24, 7/7)	1	1	6	3	1	3	14	13	12	9	10	9	15	16	25	21	10	12	0	0	0	0	0	0	0	0	0	0	0	0
Flip #3 Offspring (6/27, 7/10)	11	10	18	10	14	8	19	20	7	17	19	19	15	12	18	13	8	17	0	0	0	0	0	0	0	0	0	0	0	0
Flip #4 Offspring (6/30, 7/13)	18	14	22	16	13	18	18	12	16	15	22	8	16	19	24	8	21	13	0	0	0	0	0	0	0	0	0	0	0	0
Flip #5 Offspring (7/3, 7/16)	12	10	15	12	11	15	8	5	11	12	15	13	14	15	14	18	15	15	0	0	0	0	0	0	0	0	0	0	0	0
Sex Total	42	35	61	41	39	44	67	63	63	63	83	64	81	88	110	79	78	75	0	0	0	0	0	0	0	0	0	0	0	0
Overall Total	77		102		83		130		126		147		169		189		153		0		0		0		0		0		0
**indicates the dates the males were switched (either pgSIT to WT or WT to pgSIT)
